# Supplementary material for: Geena 2, improved automated analysis of MALDI/TOF mass spectra
Source: BMC Bioinformatics. 2016 Mar 2;17(Suppl 4):61. doi: 10.1186/s12859-016-0911-2 (PMC4896264; doi:10.1186/s12859-016-0911-2)
Supplement: Additional file 1: — An example input file for Geena 2. This example file can be used for testing purposes. It includes 12 MS spectra generated by MALDI/TOF from four biological samples in the context of a real experiment. Three spectra were generated for each sample. The format of the file is described in details, and with examples, in the manuscript and in the information file on Input/Output data formats in the web site. (TXT 26 kb) [file 12859_2016_911_MOESM1_ESM.txt]

20A		20B		20C
m/z	abund	m/z	abund	m/z	abund
707.36451	47	707.36335	29	707.36453	35
708.36867	21	709.37915	68	709.37934	72
709.37976	94	710.38282	26	710.3828	41
710.38211	34	711.39076	26	711.39119	44
711.39286	48	713.40867	20	713.40439	25
713.40824	24	723.11054	18	723.35426	55
723.3528	45	723.35547	38	739.30543	51
724.35492	26	725.36035	19	767.31985	33
725.38119	21	738.28952	27	803.20396	30
739.29993	40	739.30313	67	804.2087	58
741.30494	28	740.30336	25	805.21871	63
763.2994	30	741.30238	50	806.2234	25
803.20249	31	742.30073	20	811.08623	22
804.20824	58	743.30077	24	813.09571	33
805.21512	51	747.32685	17	827.20292	19
806.21634	30	776.36153	20	889.00429	16
813.09948	26	803.20308	27	893.00268	13
827.20522	17	804.2092	63	896.38728	17
840.46926	13	805.21651	42	898.42237	16
896.40472	18	806.2244	25	912.38042	19
898.42393	15	811.09572	21	928.33731	28
912.39164	19	813.10046	45	929.34352	17
922.40641	14	814.10005	23	991.66954	176
928.33785	21	815.09556	22	992.66819	93
929.341	15	827.20605	14	993.24702	24
930.34929	16	840.4697	13	993.67443	33
948.25579	20	855.05385	16	994.25287	26
949.27058	21	865.02048	15	1005.67824	18
950.31565	18	867.01486	18	1013.6525	26
973.64746	21	869.01294	28	1015.66759	117
991.6686	319	871.02816	21	1016.6741	65
992.67145	157	912.38585	19	1017.67999	76
993.6764	55	928.34132	29	1018.68859	44
1003.68386	16	929.34402	18	1019.70084	112
1005.68317	26	930.34343	16	1020.70589	64
1006.69042	18	931.33967	14	1039.67086	66
1013.65199	40	991.67011	128	1040.6714	42
1014.66328	22	992.67373	66	1041.67834	49
1015.66716	166	993.25783	19	1042.68575	27
1016.67058	94	993.67735	28	1043.69877	34
1017.68174	121	994.23913	18	1045.71133	23
1018.68854	64	1002.13396	15	1047.72948	27
1019.69919	228	1015.66726	85	1063.66856	28
1020.70587	135	1016.67752	47	1065.68983	18
1021.70325	37	1017.67883	58	1080.02785	11
1029.66743	15	1018.69094	30	1111.50795	29
1030.64898	15	1019.69836	101	1112.51217	26
1037.64416	25	1020.70391	54	1120.58488	15
1039.67154	67	1033.69974	16	1121.60175	13
1040.67175	54	1039.67132	56	1163.35056	13
1041.68314	67	1040.67113	32	1192.6818	27
1042.68812	42	1041.67756	36	1193.68677	18
1043.69827	46	1042.67416	19	1218.6746	10
1045.7077	39	1043.6995	24	1234.63608	23
1047.73158	56	1047.72279	19	1235.64054	19
1048.72525	28	1048.72096	20	1258.63188	14
1063.66921	39	1056.06325	17	1259.6355	16
1064.67101	17	1058.05332	19	1260.64104	13
1065.67994	25	1063.66797	27	1262.64975	20
1111.49599	33	1065.68697	22	1263.65147	19
1112.49782	22	1087.67527	13	1306.73362	15
1113.51211	13	1111.49746	21	1307.72695	12
1120.5963	13	1112.50667	16	1360.73588	36
1135.51779	20	1192.67242	19	1361.71906	26
1192.67359	25	1193.68163	18	1362.73065	13
1193.68449	18	1218.64176	9	1363.7425	30
1218.67487	10	1234.63678	23	1364.75794	22
1219.70577	9	1235.64768	18	1372.82718	17
1220.67846	11	1236.64325	14	1373.82827	22
1234.63604	23	1262.64784	23	1393.74003	13
1236.64463	17	1307.71642	14	1402.75027	26
1262.65663	23	1308.72992	12	1403.73472	44
1291.67633	16	1360.73742	29	1404.74042	28
1306.71845	19	1361.71593	31	1405.74537	21
1307.70917	12	1362.72199	13	1406.75196	18
1308.70662	13	1363.74101	23	1419.75432	20
1360.73926	35	1364.75775	17	1420.763	1399
1361.72429	29	1372.81721	21	1421.7661	1107
1362.72954	18	1373.82647	18	1422.76812	497
1363.7434	30	1376.76433	15	1423.7726	162
1364.73853	26	1402.74596	18	1424.76744	42
1372.8236	26	1403.7522	36	1432.7659	182
1373.82783	24	1404.74087	20	1433.76387	146
1402.74811	30	1405.75562	21	1434.76728	90
1403.74887	40	1406.73111	14	1435.77122	54
1404.73649	30	1420.76266	1176	1436.76559	35
1405.75565	23	1421.76586	934	1437.7434	25
1406.74242	17	1422.76948	389	1442.74285	76
1407.74542	19	1423.77141	123	1443.74415	78
1420.76257	1472	1424.76927	40	1444.76091	40
1421.76614	1181	1432.76742	136	1458.70657	25
1422.76797	523	1433.76366	129	1459.7317	27
1423.77422	165	1434.76902	83	1474.71052	20
1424.7757	47	1435.77425	36	1475.68081	17
1432.7663	167	1436.77339	30	1476.69066	26
1433.76756	149	1442.74648	65	1477.73777	17
1434.76781	94	1443.74202	57	1491.78411	12
1435.76167	46	1444.75472	28	1492.79164	12
1436.77113	33	1459.72274	21	1507.78749	12
1437.74635	27	1474.67904	19	1508.7891	13
1442.74632	79	1475.67756	26	1519.8033	13
1443.74709	61	1476.69444	28	1522.80958	59
1444.75055	46	1477.70268	19	1523.8074	40
1458.72467	25	1478.67728	18	1524.78882	142
1459.7455	22	1490.69244	10	1525.79312	125
1476.69957	20	1491.78219	10	1526.79901	57
1477.72441	19	1492.78158	11	1527.79027	24
1490.76564	12	1496.63334	7	1528.80575	10
1491.79027	11	1506.78741	10	1534.79716	16
1492.78428	10	1507.79554	7	1535.81241	15
1522.81498	57	1522.80354	53	1536.82493	199
1523.80539	49	1523.80804	42	1537.83009	188
1524.7932	166	1524.79084	131	1538.82595	114
1525.79781	141	1525.79512	101	1539.82173	37
1526.80015	74	1526.7976	52	1540.83675	15
1527.78796	25	1527.78861	24	1590.74957	8
1536.82111	210	1534.7901	11	1591.79232	10
1537.82695	207	1535.80473	13	1592.79791	14
1538.82703	106	1536.8231	175	1593.78848	10
1539.82506	41	1537.83196	171	1594.76521	12
1591.7968	13	1538.82621	89	1628.81951	11
1592.77748	24	1539.82335	38	1629.81967	15
1593.80397	10	1540.82705	15	1638.8459	12
1594.80159	13	1546.77664	9	1640.84302	24
1595.80081	8	1548.81354	19	1641.86186	25
1608.83836	8	1549.82756	16	1642.86428	13
1627.82214	10	1550.82523	12	1652.90653	14
1628.8248	13	1551.83561	10	1653.89708	17
1629.81332	15	1552.82837	9	1654.88427	10
1638.8483	12	1553.79185	7	1655.89313	7
1639.87353	9	1558.81029	10	1663.73307	8
1640.8516	33	1559.80105	10	1664.73078	7
1641.85467	24	1574.79286	9	1665.72566	7
1642.84877	21	1591.78045	9	1695.81983	6
1652.90161	12	1592.77177	13	1696.80741	7
1653.89924	15	1593.76786	8	1728.8804	6
1654.88301	14	1594.76608	9	1743.87694	6
1663.73451	8	1595.77831	7	1782.84201	6
1691.62522	5	1626.83403	12	1798.84756	40
1695.78624	8	1628.81048	12	1799.85078	31
1696.8068	8	1629.81605	12	1800.84422	23
1697.80473	8	1630.8341	8	1801.86934	9
1708.83482	6	1638.85099	9	1810.82714	8
1713.86711	5	1639.82947	8	1811.84669	8
1755.81645	5	1640.84614	26	1820.82493	5
1796.80933	5	1641.85989	28	1821.84784	7
1798.84267	44	1642.85847	9	1822.86116	7
1799.85521	43	1643.85934	7	1898.90858	4
1800.84438	23	1652.88236	15	1900.87497	5
1801.8537	13	1653.88261	18	1902.8811	7
1802.85577	7	1654.88252	9	1903.90832	7
1810.82596	7	1685.73523	7	1904.89044	6
1811.86147	11	1782.80205	5	1914.91218	8
1812.84024	8	1798.83991	32	1915.8955	9
1820.79035	7	1799.85783	31	1916.96061	6
1876.77076	4	1800.85694	19	1917.92358	5
1880.88824	4	1801.88162	9	1945.37103	5
1900.90762	5	1811.83193	8	2176.90441	8
1902.89356	7	1877.77575	4	2177.94011	4
1903.89023	7	1902.87652	5	2178.91675	4
1904.86781	5	1903.87031	5	2650.2262	4
1914.89438	13	1914.90716	8	0	0
1915.91709	12	1915.88421	7	0	0
1916.11843	6	1916.0808	5	0	0
1916.99786	6	1916.89765	6	0	0
1917.92689	5	1917.88266	5	0	0
1940.10471	5	1941.053	4	0	0
1942.11211	5	1956.46436	3	0	0
1965.10167	4	2141.87275	3	0	0
2019.93277	5	2176.93448	5	0	0
2086.94503	3	2177.91506	4	0	0
2087.99261	3	2502.23668	3	0	0
2142.56645	3	2555.98917	2	0	0
2176.93478	6	2583.18783	3	0	0
2177.93742	10	2595.71805	2	0	0
2178.91563	4	2671.41767	2	0	0
2237.98973	3	2676.28704	2	0	0
2259.50814	4	2677.31986	2	0	0
2298.04104	2	2690.13102	3	0	0
2304.74779	2	2792.78319	2	0	0
2313.60905	3	0	0	0	0
2317.18686	2	0	0	0	0
2320.00472	2	0	0	0	0
2323.72223	2	0	0	0	0
2338.74699	2	0	0	0	0
2342.60931	2	0	0	0	0
2360.10935	2	0	0	0	0
2390.61579	2	0	0	0	0
2393.00993	2	0	0	0	0
2408.9476	2	0	0	0	0
2416.77767	2	0	0	0	0
2443.92085	3	0	0	0	0
2502.95326	2	0	0	0	0
2532.90981	2	0	0	0	0
2541.57309	2	0	0	0	0
2547.73648	2	0	0	0	0
2554.99508	3	0	0	0	0
2556.06911	2	0	0	0	0
2557.02983	3	0	0	0	0
2669.06335	3	0	0	0	0
2821.16445	16	0	0	0	0
2821.79692	3	0	0	0	0
\\
21A		21B		21C
m/z	abund	m/z	abund	m/z	abund
707.36791	17	702.44159	14	707.36921	14
709.38049	33	707.36455	13	709.38037	38
711.39536	16	709.38253	23	710.38815	21
723.3638	21	710.38758	13	711.39552	13
729.34945	33	711.39436	12	713.37774	11
730.35665	12	713.41239	11	723.3607	25
731.36368	17	723.36229	19	724.34442	11
739.30838	14	729.34937	34	729.34922	41
741.30959	16	730.34108	15	730.3489	15
758.56102	32	731.36207	11	731.36082	10
799.64137	12	739.30614	19	733.37482	16
803.20827	13	741.30926	12	758.57105	27
804.21511	27	753.35831	16	799.63884	10
805.22168	32	787.3111	9	803.20752	11
806.22803	16	789.31007	9	804.21518	30
807.21119	10	801.13244	10	805.22171	24
813.08478	9	804.21562	25	806.22045	10
821.22669	7	805.21949	21	813.10607	11
827.19912	17	806.23044	16	827.21034	16
828.20348	12	827.2145	12	827.6679	7
829.19192	7	828.20397	14	828.20664	7
855.0639	8	854.04875	7	829.19996	6
871.70936	18	855.05438	10	871.70976	13
877.03416	8	857.06157	11	876.41843	8
878.39054	7	879.03853	15	879.03235	8
879.04692	6	912.38895	9	896.40321	11
896.41997	10	918.39655	18	898.42695	10
898.42913	11	919.3891	9	918.38379	17
912.40863	11	934.36055	10	973.65545	20
913.40423	8	940.38162	14	989.65577	11
918.38884	16	950.32527	17	991.67571	150
919.40474	9	974.65697	10	992.67649	69
934.35235	12	978.34725	10	993.24693	16
949.29059	15	991.67895	111	993.67921	21
950.3285	12	992.67887	53	994.25063	14
952.32684	12	993.26177	13	1001.69562	18
968.40673	9	993.67599	25	1005.68894	11
973.6581	11	994.25704	13	1013.65957	32
974.65543	12	1001.69658	11	1014.66213	20
991.67449	160	1005.68845	11	1015.6726	77
992.67811	83	1006.69873	9	1016.67827	58
993.68879	28	1013.65914	27	1017.68531	59
1005.68627	14	1014.65034	14	1018.69543	27
1013.65953	39	1015.67383	63	1019.70527	122
1014.65841	19	1016.68273	25	1020.70947	74
1015.67113	93	1017.68507	39	1021.70977	27
1016.67739	51	1018.69774	22	1037.65191	16
1017.68238	69	1019.71142	88	1039.67891	45
1018.69489	29	1020.70973	50	1040.67775	27
1019.70821	144	1021.70533	17	1041.68292	42
1020.70857	76	1037.65692	14	1042.68169	25
1021.71532	24	1039.67794	34	1043.70766	24
1039.67783	50	1040.68324	14	1045.7101	18
1041.68038	51	1041.68518	36	1047.73239	40
1061.81038	25	1042.68648	19	1048.74238	21
1083.7954	9	1043.70931	20	1086.51209	25
1109.51369	7	1045.71102	18	1087.5168	17
1111.51197	24	1047.74072	28	1100.49565	12
1112.51609	15	1048.74338	15	1101.48075	12
1113.52052	11	1061.79716	13	1102.49994	16
1116.33972	8	1062.81295	10	1103.48447	9
1120.59237	9	1063.67151	15	1111.49875	27
1121.60415	7	1064.68221	9	1112.51469	19
1135.50333	17	1065.6913	16	1182.50889	8
1146.59413	13	1069.72408	10	1190.53145	11
1177.63527	7	1071.69256	9	1191.553	9
1192.68202	14	1111.50766	15	1192.67515	12
1193.69082	13	1112.52245	14	1193.68313	7
1204.72035	7	1120.58018	9	1194.68439	7
1224.68968	9	1121.60249	8	1224.6752	9
1234.64467	13	1161.36723	12	1234.63223	18
1235.65728	8	1162.36049	11	1235.64111	9
1236.64193	10	1163.35661	8	1262.66962	16
1292.70024	11	1164.35467	11	1360.73439	14
1306.74037	10	1189.38484	9	1361.7309	13
1307.73331	10	1192.68768	12	1363.7451	10
1323.72061	8	1234.65144	8	1364.74019	9
1360.74987	17	1235.64337	8	1372.82245	11
1361.73333	14	1236.63863	6	1373.83755	11
1362.73773	11	1238.63492	6	1376.78471	9
1363.75541	17	1260.65782	9	1402.75588	15
1364.76204	16	1261.67812	10	1403.75187	16
1372.84012	13	1262.65692	15	1404.75054	12
1373.82946	9	1263.65393	9	1405.77461	10
1402.74907	21	1292.70489	8	1420.77108	575
1403.75873	26	1306.73523	11	1421.7764	439
1404.74901	19	1360.74218	17	1422.77921	186
1405.74697	13	1361.72223	13	1423.7819	76
1406.76015	11	1363.75192	13	1424.77553	25
1419.74343	16	1364.75483	10	1432.77577	88
1420.77032	932	1372.8285	19	1433.76871	79
1421.77597	666	1386.35195	7	1434.78195	50
1422.77843	316	1402.76371	19	1435.78285	23
1423.78232	106	1403.75513	20	1442.75539	56
1424.77948	34	1404.74767	13	1443.75578	48
1432.77675	103	1405.75337	11	1444.77214	22
1433.77783	83	1406.75902	6	1522.82048	18
1434.77358	55	1420.77195	728	1523.81727	13
1435.78388	23	1421.77563	624	1524.80409	64
1436.77541	22	1422.78049	258	1525.80193	54
1442.75423	79	1423.78593	88	1526.8124	31
1443.75752	76	1424.78398	25	1527.80103	15
1444.77244	44	1432.77374	81	1536.83757	79
1458.73702	25	1433.77693	84	1537.84004	77
1459.73036	22	1434.78415	51	1538.83102	33
1474.71751	12	1435.78207	23	1539.84692	13
1476.71283	10	1436.78426	18	1547.77131	10
1477.71228	14	1442.7531	108	1549.80344	10
1478.72253	9	1443.75659	77	1558.80277	10
1491.82458	7	1444.75963	38	1559.81577	10
1492.79111	6	1445.76356	17	1566.79192	7
1506.78945	7	1446.78203	15	1628.83837	13
1522.82708	24	1447.78142	10	1629.87924	11
1523.81723	17	1454.75386	15	1630.93776	10
1524.79652	73	1458.73587	23	1640.85121	14
1525.7975	51	1459.72082	23	1641.8702	14
1526.81188	34	1460.75235	14	1652.88753	7
1536.83673	65	1461.75393	14	1653.89337	7
1537.84024	68	1464.74817	18	1654.86334	6
1538.83257	35	1465.76011	13	1655.90328	5
1539.83673	11	1522.83053	20	1696.81949	5
1559.83477	11	1523.82602	21	1745.97903	3
1590.75451	5	1524.80342	66	1770.82621	4
1591.80371	5	1525.80192	45	1774.88765	5
1592.78541	9	1526.81176	24	1798.85978	13
1593.80498	6	1527.81449	9	1799.87617	14
1594.82064	4	1536.84002	58	1800.84854	9
1595.79092	6	1537.83888	57	1811.84601	5
1628.82833	8	1538.83368	29	1821.83361	7
1629.89431	9	1539.83389	14	1878.74471	4
1630.90901	9	1547.78803	11	1888.76346	3
1631.94798	5	1592.7901	9	1902.84074	4
1640.85316	5	1593.81416	6	1940.12181	5
1641.87119	8	1620.77772	7	1991.95995	3
1653.89072	6	1628.83449	7	2213.90157	3
1662.82927	4	1629.89601	8	2301.03353	3
1663.82332	4	1630.96418	9	0	0
1664.6958	5	1640.86199	12	0	0
1738.82558	4	1727.81876	4	0	0
1798.85884	20	1798.85466	15	0	0
1799.86974	26	1799.87574	23	0	0
1800.86154	13	1800.87122	10	0	0
1801.86507	7	1801.86842	7	0	0
1810.85032	5	1811.85154	5	0	0
1811.84632	6	1812.88412	6	0	0
1820.83503	9	1821.85412	6	0	0
1821.81834	6	1837.82733	4	0	0
1914.93522	5	1944.81095	3	0	0
1917.12941	5	1955.86071	4	0	0
2080.92986	3	1962.07736	3	0	0
2086.96943	2	2176.91783	4	0	0
2098.03967	2	2177.93595	3	0	0
2117.18525	2	2404.95227	2	0	0
2121.99995	2	2478.84608	2	0	0
2126.91022	2	2480.10813	2	0	0
2176.93241	5	2485.02011	2	0	0
2177.88864	4	2557.0148	2	0	0
2344.96752	3	2644.16559	2	0	0
2411.36038	4	2719.02334	4	0	0
2793.88924	3	0	0	0	0
\\
22A		22B		22C
m/z	abund	m/z	abund	m/z	abund
707.36433	37	707.36369	30	707.36828	24
709.37991	82	709.37898	55	709.38243	50
710.38405	30	710.38256	26	710.38749	32
711.39036	54	711.38909	32	711.39543	38
713.40913	32	713.40871	29	713.41281	17
723.35504	65	723.34914	60	723.36077	38
724.3548	27	729.34633	37	724.36711	20
725.37065	24	741.30331	38	725.37624	14
729.34614	28	755.35917	22	729.3495	21
733.37537	24	757.38051	24	731.36236	11
739.33867	19	763.285	26	733.37727	17
741.31122	38	765.28979	25	741.31668	20
745.3325	22	767.31847	24	757.38034	17
747.33483	22	769.31931	28	758.57883	18
769.32732	25	812.43128	16	828.42851	11
813.09296	23	813.09131	28	854.43846	13
815.09613	17	815.0952	17	856.42915	11
840.46872	14	828.4113	14	871.71172	14
896.41318	21	868.42326	14	872.70101	9
898.41974	18	896.40769	23	880.43699	11
900.43699	16	912.38788	23	896.41111	14
912.39152	19	950.33404	16	898.42187	13
973.65982	20	952.31958	22	912.4026	12
989.65618	23	973.65397	19	913.41832	11
991.66993	281	991.66966	249	918.38319	13
992.67423	147	992.67001	129	973.65772	20
993.6648	44	993.6712	40	974.66887	14
1013.65209	43	1013.65204	54	991.67592	335
1014.64275	26	1015.66714	97	992.67912	167
1015.66947	128	1016.67656	69	993.67769	61
1016.67099	70	1017.68376	102	1005.68831	25
1017.67949	84	1018.68947	39	1013.65838	36
1018.68759	58	1019.70045	202	1015.67225	129
1019.69811	216	1020.70309	115	1016.6775	63
1020.70494	127	1021.70846	34	1017.68781	109
1021.70547	45	1039.66787	50	1018.696	54
1039.66578	66	1041.6774	45	1019.70614	275
1041.68323	62	1042.67745	31	1020.70939	160
1043.69633	49	1043.70293	41	1021.70833	52
1047.73256	46	1047.72715	53	1033.70973	26
1063.6708	26	1048.73873	34	1039.68008	52
1065.67813	23	1063.66997	19	1041.68344	68
1086.50004	55	1065.68118	19	1042.6811	38
1087.49883	39	1109.58956	12	1043.70718	46
1100.48751	31	1192.68149	22	1045.71216	36
1101.47568	18	1193.6704	18	1046.71365	29
1102.49576	44	1264.6603	17	1047.73229	74
1103.48562	28	1292.69546	14	1048.73656	47
1190.52809	25	1306.71055	15	1061.80333	18
1192.67834	24	1360.73302	29	1063.678	26
1193.6812	24	1361.73203	24	1121.59392	10
1202.56128	27	1363.74014	23	1163.35902	8
1203.56382	28	1364.73073	19	1192.68773	11
1218.55801	23	1372.82192	20	1193.68561	10
1306.73637	13	1373.82868	19	1204.71238	10
1307.72743	19	1376.75597	13	1246.70789	11
1360.73673	32	1377.75454	11	1248.71755	10
1361.73974	27	1402.75597	23	1264.67984	12
1363.74273	29	1403.74102	30	1304.71402	8
1372.81348	27	1404.7526	20	1307.7221	9
1373.82705	21	1405.7536	24	1360.74732	23
1402.75097	22	1420.76129	1022	1361.73456	19
1403.74594	35	1421.7667	769	1403.75705	21
1404.74053	25	1422.76734	331	1420.77209	592
1405.74657	23	1423.77408	109	1421.7751	490
1420.76377	1040	1424.77173	27	1422.77955	213
1421.76795	761	1432.76122	144	1423.7808	65
1422.77152	338	1433.76565	111	1424.76614	20
1423.77233	123	1434.77143	70	1432.77423	82
1424.77396	36	1435.76951	37	1433.77638	87
1432.76371	159	1437.75843	27	1434.78159	43
1433.76711	114	1442.74629	92	1435.78665	22
1434.77108	73	1443.7442	71	1436.77685	23
1435.76475	39	1444.75401	37	1442.75573	32
1442.74418	84	1458.71058	32	1443.74416	30
1443.75029	64	1476.71871	20	1491.79085	7
1444.74633	35	1477.70678	17	1492.78366	7
1524.79636	93	1478.69127	16	1524.8004	83
1525.78993	69	1522.80812	21	1525.80305	64
1526.79988	41	1523.80763	18	1526.80576	30
1536.8275	249	1524.79481	79	1536.83554	201
1537.82767	221	1525.78906	52	1537.84107	174
1538.8318	114	1526.7983	31	1538.84145	92
1539.83315	43	1527.79683	14	1539.84291	36
1592.79672	15	1534.82209	16	1548.82809	19
1593.77821	12	1535.81348	17	1594.78193	9
1594.78512	12	1536.82452	240	1628.81582	15
1640.84388	36	1537.83108	203	1629.83654	13
1641.85883	31	1538.8301	91	1630.92394	10
1642.86443	18	1539.82908	35	1639.85732	10
1652.88462	35	1540.81056	15	1640.85584	40
1653.87748	31	1558.80026	21	1641.86246	36
1654.89084	17	1559.81012	20	1642.86678	21
1745.94941	5	1574.79519	11	1652.90163	37
1751.86697	5	1592.77886	16	1653.90123	36
1757.95583	5	1593.76862	10	1654.8977	25
1798.84499	27	1629.81917	11	1710.86529	5
1799.85743	27	1640.84141	25	1757.93441	6
1800.83853	12	1641.86174	23	1758.89845	6
1801.86261	8	1642.85519	13	1798.85715	19
1831.90829	7	1652.8807	33	1799.86203	20
1914.91151	13	1653.89647	23	1800.86073	10
1915.92044	8	1654.88588	16	1914.92596	7
1916.928	6	1695.82834	7	1915.91967	10
1917.13035	6	1709.81564	6	1916.89197	5
1917.92441	6	1798.8513	26	2028.96716	4
1961.10941	4	1799.84556	26	2139.03718	3
1964.11253	4	1800.841	17	2192.86847	3
1996.8785	3	1801.85565	8	2555.00315	3
2019.96113	4	1810.84222	8	2687.01675	2
2031.94883	4	1811.83999	7	2762.2022	2
2076.91242	3	1820.82331	7	2847.42688	3
2176.91609	5	1821.85093	6	0	0
2177.9226	7	1838.83967	6	0	0
2178.93687	4	1840.81741	5	0	0
2221.12081	3	1876.87676	4	0	0
2395.14449	2	1914.88366	9	0	0
2452.53332	4	1915.8818	11	0	0
2498.10079	2	1916.93126	6	0	0
2530.02087	2	2176.93557	6	0	0
2549.05357	2	2177.93254	6	0	0
2552.71426	2	2232.99756	2	0	0
2554.99376	3	2452.89327	4	0	0
0	0	2572.08419	3	0	0
0	0	2733.02255	3	0	0
0	0	2841.60415	3	0	0
\\
23A		23B		23C
m/z	abund	m/z	abund	m/z	abund
707.36825	19	702.43877	10	702.44209	13
709.38337	36	707.36825	17	707.36869	21
710.38788	13	708.37069	8	709.38149	29
711.39869	19	709.38314	45	710.38755	20
713.41329	11	710.3881	17	711.40405	17
714.42289	10	711.39391	15	723.35943	18
723.35262	20	712.4028	10	724.36202	13
724.37116	14	713.41385	8	733.37826	12
733.37885	14	723.36144	23	739.33474	13
739.32659	12	725.36926	11	741.30799	53
741.30728	57	733.37735	12	742.30632	20
742.30708	16	739.31184	11	743.30543	23
743.30616	25	741.30809	41	765.29729	26
763.29664	20	742.30654	16	803.20873	19
767.31111	23	743.30516	28	804.21516	44
769.32696	23	787.34531	7	805.22156	36
771.33246	14	787.59691	8	806.23036	22
776.36222	12	803.20934	24	807.2237	15
803.20782	16	804.21521	45	813.10523	28
804.21634	41	805.22221	40	814.10383	13
805.22234	47	806.22793	26	815.10128	21
806.22372	22	807.22046	11	819.19873	9
807.21733	17	813.10474	23	821.19693	13
813.10729	27	814.10525	14	822.21798	11
814.11034	12	815.10127	17	839.48096	9
815.10177	14	816.11471	8	854.43003	8
821.19566	20	821.20142	15	861.15701	7
869.0101	18	822.19306	8	863.13285	5
870.02157	12	861.13883	9	869.0255	23
871.01836	21	869.02514	12	870.02156	10
873.01657	12	896.41056	9	871.02339	12
896.40381	9	912.39821	9	872.01755	12
912.38954	11	930.35394	13	886.3507	8
930.35033	16	931.35994	8	890.99784	7
948.26062	16	932.34749	9	908.51794	8
952.32899	17	973.65463	14	912.38741	10
973.65948	21	974.65793	10	914.39354	10
991.67871	176	991.67832	186	930.35357	14
992.67756	100	992.68045	89	931.34869	14
993.67405	33	993.6694	38	973.65539	14
1001.69662	20	1001.69661	17	991.67749	144
1005.69184	13	1002.70965	12	992.25544	14
1013.65006	21	1005.68867	13	992.67579	74
1015.67823	94	1006.70414	12	993.25659	15
1016.68788	40	1013.65633	16	993.67782	28
1017.69266	55	1015.6724	77	994.25325	16
1018.69856	34	1016.68752	45	1013.66045	17
1019.70593	139	1017.68828	71	1015.67448	84
1020.71189	90	1018.69715	34	1016.68276	50
1021.70098	31	1019.70784	146	1017.6883	46
1029.70993	12	1020.71187	83	1018.69837	27
1039.68091	43	1021.71649	28	1019.70634	107
1040.67838	23	1031.68611	10	1020.71067	63
1041.68288	37	1033.70636	12	1021.71428	19
1043.70845	31	1039.68077	38	1029.67987	9
1044.70958	19	1040.67915	22	1033.70966	10
1045.71541	23	1041.68716	32	1039.67997	40
1047.73895	45	1042.69891	24	1040.67805	23
1048.73669	22	1043.7098	26	1041.68253	30
1060.06224	12	1044.70807	17	1042.69553	18
1063.67716	13	1045.7117	21	1043.70842	26
1065.69558	21	1046.71124	12	1044.70997	14
1086.50918	36	1047.74143	44	1045.71008	20
1087.49853	26	1048.73729	20	1047.74521	30
1088.51217	10	1063.67826	14	1048.74812	20
1099.50133	15	1083.4778	9	1063.67705	15
1100.48415	16	1086.50212	27	1086.50296	25
1101.49982	19	1087.50078	18	1087.51105	22
1102.50272	22	1088.51461	8	1087.65431	9
1103.49736	15	1098.4763	8	1088.50108	11
1111.50439	24	1099.50183	9	1099.48004	9
1112.52234	18	1100.49397	14	1100.49156	15
1113.50615	11	1101.492	12	1101.4998	13
1114.48852	12	1102.50133	11	1102.51017	16
1115.50415	16	1103.49711	8	1103.49411	12
1117.51055	14	1111.50843	29	1111.5029	21
1191.56185	9	1112.51082	19	1112.53001	21
1192.6926	18	1113.48702	14	1192.69182	16
1193.70197	9	1115.50268	11	1193.69338	11
1234.63489	12	1116.49535	12	1194.71215	9
1236.63171	19	1117.4901	11	1236.62468	13
1238.6366	12	1181.31749	8	1238.62959	13
1252.74573	10	1190.53393	10	1292.70318	15
1295.7749	14	1192.69913	15	1295.76481	13
1306.74032	13	1193.69379	14	1306.7212	11
1339.80365	11	1236.64151	17	1307.73105	10
1351.74163	6	1238.63529	11	1317.74708	11
1360.74889	13	1247.68895	10	1339.80269	13
1361.75927	18	1262.65318	13	1340.80795	11
1362.7721	9	1264.67856	18	1360.74958	14
1363.75208	19	1265.66776	13	1361.75961	21
1364.76059	14	1266.65646	10	1362.77768	13
1365.76923	10	1306.74222	11	1363.75395	26
1372.82558	16	1307.74054	12	1364.75196	15
1377.76765	11	1339.81795	13	1372.82858	12
1383.8283	14	1360.74332	16	1373.83752	12
1384.84249	10	1361.75672	18	1377.75471	15
1402.76126	20	1362.75558	10	1383.83215	17
1403.75637	22	1363.75144	25	1384.83166	11
1404.75311	12	1364.76814	13	1402.76089	19
1405.79946	18	1383.83366	13	1403.75533	22
1406.78138	16	1384.82215	12	1404.74858	22
1420.77396	859	1402.7685	19	1405.77901	20
1421.77702	712	1403.75732	32	1406.78402	13
1422.78178	319	1404.75065	16	1420.77359	1039
1423.78347	104	1405.77851	24	1421.77728	828
1424.78315	34	1406.80656	10	1422.77942	371
1432.77562	97	1407.79834	11	1423.78168	126
1433.775	77	1420.77493	921	1424.78657	36
1434.78048	52	1421.77693	714	1432.77898	94
1435.78611	21	1422.78119	342	1433.77394	88
1442.75289	40	1423.78582	116	1434.77977	58
1443.75392	30	1424.78239	37	1435.78425	30
1446.78738	22	1432.77026	83	1442.74878	41
1458.73283	20	1433.77458	62	1443.74896	31
1476.69899	32	1434.78365	42	1444.77834	18
1477.70106	20	1435.76713	19	1446.79029	19
1492.79968	10	1442.74596	35	1449.83913	17
1493.85963	17	1443.75968	26	1458.73981	22
1494.88513	12	1458.73635	21	1476.69985	29
1515.9118	12	1476.69778	25	1477.70349	25
1522.81339	32	1477.70568	18	1492.80855	10
1523.81787	24	1493.8659	13	1493.85419	13
1524.80632	90	1494.85852	9	1494.85737	15
1525.80658	70	1507.80025	9	1515.9121	16
1526.808	37	1515.91203	12	1516.92312	15
1527.79723	17	1516.89926	9	1522.82885	23
1534.82962	10	1522.82316	30	1523.81211	22
1536.83304	70	1523.8231	27	1524.80377	69
1537.84249	73	1524.8033	77	1525.80255	69
1538.84009	40	1525.80676	66	1526.81145	30
1539.85508	19	1526.81133	39	1527.81125	8
1559.93411	15	1527.80015	16	1536.8366	69
1560.93862	10	1536.83358	72	1537.84403	70
1563.83282	7	1537.84388	68	1538.84066	45
1565.82587	6	1538.83802	36	1539.87459	15
1574.88156	11	1539.8392	13	1553.87012	15
1581.91836	13	1559.93857	10	1559.93332	17
1582.90947	12	1560.93132	12	1560.94071	10
1591.81494	10	1565.81473	9	1581.90892	16
1594.80251	11	1581.91554	11	1582.92476	18
1603.9547	9	1582.92333	8	1603.9481	13
1604.95983	9	1603.97602	11	1604.95753	13
1641.88274	10	1604.96204	10	1616.90532	7
1642.8722	9	1640.85995	13	1641.87872	11
1648.00286	16	1641.87622	10	1642.8995	10
1648.9804	12	1642.8911	8	1647.97143	8
1669.98128	10	1647.97976	8	1648.99169	9
1686.93193	6	1649.00132	8	1669.98094	10
1692.01722	7	1669.97837	12	1670.97373	9
1693.00147	8	1714.02461	8	1671.95957	7
1695.87217	8	1714.98476	8	1713.9961	13
1713.99481	8	1715.99407	5	1715.0105	9
1715	8	1717.8837	5	1716.01887	5
1716.85539	6	1736.05725	8	1773.98384	4
1758.02175	10	1737.06147	7	1774.98209	5
1759.02316	7	1758.00842	8	1776.04192	4
1780.07212	7	1759.00666	6	1777.01158	6
1798.84994	19	1775.99769	6	1781.0698	6
1799.87198	27	1798.85842	20	1798.86176	28
1800.85109	12	1799.87081	24	1799.87259	26
1890.10482	5	1800.8488	18	1800.86773	15
1891.10124	6	1801.86486	8	1801.86556	11
1914.93911	7	1847.07791	7	1891.10077	5
1915.93849	6	1915.99936	5	1940.13531	5
1916.94216	5	1925.22854	4	1961.9928	4
2083.01025	4	1934.08239	4	1983.04952	4
2177.96937	7	1942.10226	4	1984.05946	4
2532.81218	3	1966.08796	3	1994.13618	4
0	0	2026.11172	4	1997.12354	4
0	0	2069.06039	3	2116.15245	3
0	0	2072.12361	3	2177.93377	5
0	0	2093.10035	3	2290.1528	3
0	0	2115.10471	3	2298.88516	2
0	0	2225.16424	3	2303.13354	2
0	0	2249.11641	2	2309.21402	2
0	0	2299.15841	3	2330.24209	3
0	0	2333.33392	3	2331.0153	2
0	0	2735.58848	2	2580.88454	2
0	0	2792.44027	2	2632.39796	2
0	0	2821.51011	2	2645.28332	2
0	0	2825.40346	2	2657.43481	2
0	0	0	0	2685.49792	2
0	0	0	0	2765.88302	2
0	0	0	0	2839.42807	2
0	0	0	0	2894.19332	3
